# Supplementary material for: Changes in Respiratory Viruses’ Activity in Children During the COVID-19 Pandemic: A Systematic Review
Source: J Clin Med. 2025 Feb 19;14(4):1387. doi: 10.3390/jcm14041387 (PMC11856189; doi:10.3390/jcm14041387)
Supplement: Supplementary file 1 [file jcm-14-01387-s001.zip]

Archive with 1 entries (1 files):
- jcm-3367824-supplementary.pdf
